# Supplementary material for: Sodium Content and Labelling Completeness of Packaged Foods and Beverages in Kenya
Source: Nutrients. 2021 Apr 20;13(4):1385. doi: 10.3390/nu13041385 (PMC8074286; doi:10.3390/nu13041385)
Supplement: Supplementary file 1 [file nutrients-13-01385-s001.zip]

Archive with 1 entries (1 files):
- nutrients-1185205-supplementary.pdf
